# Supplementary material for: Differential Factors for Predicting Outcomes in Left Main versus Non-Left Main Coronary Bifurcation Stenting
Source: J Clin Med. 2021 Jul 7;10(14):3024. doi: 10.3390/jcm10143024 (PMC8306985; doi:10.3390/jcm10143024)
Supplement: Supplementary file 1 [file jcm-10-03024-s001.zip]

Archive with 1 entries (1 files):
- jcm-1241834-supplementary.pdf
